# Supplementary material for: Diurnal expression of Dgat2 induced by time‐restricted feeding maintains cardiac health in the Drosophila model of circadian disruption
Source: Aging Cell. 2024 Apr 14;23(7):e14169. doi: 10.1111/acel.14169 (PMC11258440; doi:10.1111/acel.14169)
Supplement: Supplementary file 1 — Figure S1–S5. [file ACEL-23-e14169-s001.zip]

Archive with 6 entries (6 files):
- Guo et al_Supporting Information_Aging Cell_ACE-23-0745 (1).pdf
- Supplementary Figure 1.ai
- Supplementary Figure 2.ai
- Supplementary Figure 3.ai
- Supplementary Figure 4.ai
- Supplementary Figure 5.ai
