# Supplementary material for: Diurnal expression of Dgat2 induced by time‐restricted feeding maintains cardiac health in the Drosophila model of circadian disruption
Source: Aging Cell. 2024 Apr 14;23(7):e14169. doi: 10.1111/acel.14169 (PMC11258440; doi:10.1111/acel.14169)
Supplement: Supplementary file 2 — Tables S1–S2. [file ACEL-23-e14169-s002.xlsx]

## Sheet: Supplementary Table 1
Supplementary Table 1: Reactome analysis of 234 overlapped transcripts that gained rhythmicity under TRF in 7-week-old LD and LL groups
Gene Set	Description	Size	Expect	Ratio	P Value	FDR	-LOG10(p-value)	Gene List
R-DME-8979227	Triglyceride metabolism	12	0.70394	8.5235	2.6215e-05	0.026268	4.58145	bmm, Lpin, CG1942, Gpo-1, Gk1, Gk2
R-DME-1430728	Metabolism	993	58.251	1.442	7.2348e-05	0.036246	4.14057	norpA, CG9510, CG9471, FASN1, CG6364, GLS, bmm, Lpin, Gale, GlcAT-P, CG5793, CG9485, CG10226, INPP5E, Men, r, Ucp4A, Cbs, CG5973, CG33090, CG17337, Sodh-1, Aprt, Eno, ND-75, Zw, yip2, CAH1, Acox57D-d, SREBP, Fdh, ry, Pgm, CG4020, CG1461, ND-18, Tspo, ND-B17.2, CG8498, Mtpalpha, CG4592, CG6746, CG31751, CG10194, fbp, Cyp6w1, Fmo-2, CG1942, Cyp6g2, Gpo-1, Got1, CG5009, CG16799, CG4752, CG3803, SCOT…
R-DME-75109	Triglyceride biosynthesis	8	0.46929	8.5235	0.00067	0.22378	3.17393	Lpin, CG1942, Gk1, Gk2
R-DME-70614	Amino acid synthesis and interconversion (transamination)	19	1.1146	4.4861	0.0039246	0.73246	2.4062	GLS, Got1, Oat, CG7470, CG6950
R-DME-174403	Glutathione synthesis and recycling	12	0.70394	5.6823	0.0039294	0.73246	2.40567	CG17337, CG4752, CG32196, Gclc
R-DME-156590	Glutathione conjugation	29	1.7012	3.527	0.0057968	0.73246	2.23681	CG17337, CG4752, GstO1, CG4390, CG32196, Gclc
R-DME-140342	Apoptosis induced DNA fragmentation	7	0.41063	7.3059	0.005848	0.73246	2.23299	Dsp1, Drice, Drep4
R-DME-211227	Activation of DNA fragmentation factor	7	0.41063	7.3059	0.005848	0.73246	2.23299	Dsp1, Drice, Drep4
R-DME-556833	Metabolism of lipids	368	21.587	1.5287	0.0078194	0.87056	2.10683	FASN1, bmm, Lpin, CG10226, INPP5E, CG33090, yip2, Acox57D-d, SREBP, CG4020, Tspo, CG8498, Mtpalpha, CG4592, CG6746, CG10194, Cyp6w1, CG1942, Cyp6g2, Gpo-1, CG5009, SCOT, CG11426, Ect3, FarO, Pect, ACC, sigmar, Gk1, Gk2, nes, Arv1, CG31522
R-DME-72165	mRNA Splicing - Minor Pathway	46	2.6984	2.5941	0.016427	1	1.78444	TfIIFbetam Rpb11, CG10333, Sf3b6, CG10418, SF2, B52.

## Sheet: Supplementary Table 2
Supplementary Table 2: Expression (TPM) of genes within triglyceride metabolism (R-DME-8979227) under ALF and TRF in 3- and 7-week-old LD and LL flies.
Gene	3wm-LD-ALF-ZT1	3wm-LD-ALF-ZT5	3wm-LD-ALF-ZT9	3wm-LD-ALF-ZT13	3wm-LD-ALF-ZT17	3wm-LD-ALF-ZT21	3wm-LD-TRF-ZT1	3wm-LD-TRF-ZT5	3wm-LD-TRF-ZT9	3wm-LD-TRF-ZT13	3wm-LD-TRF-ZT17	3wm-LD-TRF-ZT21	3wm-LL-ALF-ZT1	3wm-LL-ALF-ZT5	3wm-LL-ALF-ZT9	3wm-LL-ALF-ZT13	3wm-LL-ALF-ZT17	3wm-LL-ALF-ZT21	3wm-LL-TRF-ZT1	3wm-LL-TRF-ZT5	3wm-LL-TRF-ZT9	3wm-LL-TRF-ZT13	3wm-LL-TRF-ZT17	3wm-LL-TRF-ZT21	7wm-LD-ALF-ZT1	7wm-LD-ALF-ZT5	7wm-LD-ALF-ZT9	7wm-LD-ALF-ZT13	7wm-LD-ALF-ZT17	7wm-LD-ALF-ZT21	7wm-LD-TRF-ZT1	7wm-LD-TRF-ZT5	7wm-LD-TRF-ZT9	7wm-LD-TRF-ZT13	7wm-LD-TRF-ZT17	7wm-LD-TRF-ZT21	7wm-LL-ALF-ZT1	7wm-LL-ALF-ZT5	7wm-LL-ALF-ZT9	7wm-LL-ALF-ZT13	7wm-LL-ALF-ZT17	7wm-LL-ALF-ZT21	7wm-LL-TRF-ZT1	7wm-LL-TRF-ZT5	7wm-LL-TRF-ZT9	7wm-LL-TRF-ZT13	7wm-LL-TRF-ZT17	7wm-LL-TRF-ZT21
Lpin	8.974	12.4305	7.063	8.7465	18.0035	10.651	8.7555	4.4325	9.5535	10.561	3.4865	16.398	6.0385	10.883	14.4205	10.946	15.546	13.98	11.367	3.821	4.496	8.985	8.9965	10.1515	6.927	4.2865	5.585	2.7915	6.6565	5.5545	15.0925	10.333	11.1325	6.7375	9.8	6.4235	7.3785	8.0075	6.078	8.077	5.9285	11.6825	14.122	9.2825	5.764	6.747	10.946	9.458
Gpo-1	9.9595	16.6715	22.8915	20.7015	17.7665	16.978	9.9985	15.266	25.4495	14.7965	5.291	15.0115	11.7725	19.1075	20.753	18.7495	22.7975	27.1205	16.2225	19.9845	15.7015	20.783	14.696	25.644	12.729	16.643	2.384	9.2225	8.7665	7.994	22.114	19.4055	27.936	10.661	8.4845	6.065	14.7145	10.6285	14.946	12.2215	19.427	18.2425	12.8715	25.638	12.297	10.7075	9.8785	6.3165
Dgat2	3.4735	6.5865	2.986	6.767	1.511	1.4005	1.4085	2.648	6.834	2.2595	7.092	6.052	3.8505	2.189	0.671	2.6435	2.742	2.132	17.981	23.664	10.9875	7.131	3.8985	3.904	0	7.2145	0.104	1.4515	1.077	4.4665	4.0305	5.95	7.031	1.3205	2.304	4.839	0.5715	0	1.701	2.4605	0.9775	0.4535	4.84	12.1095	8.102	4.289	2.611	7.7575
Fabp	545.522	816.389	620.894	524.767	552.05	652.938	501.951	466.797	417.023	406.327	610.473	402.396	402.808	416.524	313.193	655.679	960.748	775.871	330.012	632.623	589.002	605.395	562.341	552.448	452.832	756.803	945.322	431.047	480.42	586.737	272.971	523.608	470.98	671.069	584.761	457.432	351.94	393.911	431.675	621.13	382.788	462.76	369.54	755.837	615.318	733.379	450.13	377.743
CG1946	0.1415	0.1775	0.499	0.1505	0.2005	0.1005	0.0495	0	0.185	0.076	0.1465	0.2385	0.015	0.019	0.081	0.3005	0.0365	0.176	0.632	0.8765	0.587	0.2395	0.1065	0.1055	0	0	0.4185	0.4235	0.115	1.069	0	0.3245	0	0	0.155	0.8795	0	0.6365	0	0.0085	0.139	0.066	0	0.6135	0.756	0.437	0	0.1195
CG8298	2.7145	2.9075	3.843	3.2955	3.287	2.543	2.0475	2.3475	2.8855	3.824	2.327	3.0395	2.371	3.0565	2.943	2.561	2.4015	2.214	4.4575	2.9385	2.497	1.908	1.7645	2.558	0	1.25	0.8385	2.2265	1.8865	2.413	1.3685	1.4075	3.9485	1.166	2.667	2.11	1.3845	4.7745	0.718	1.1795	1.9635	2.4395	3.462	1.7755	7.884	2.16	1.7325	2.401
Dob	21.592	23.306	24.871	26.105	21.731	33.3495	19.808	31.9195	26.5815	26.3755	11.416	15.8395	29.864	35.9155	40.93	23.899	29.25	35.673	16.828	25.247	22.734	25.3445	21.747	17.4335	23.1835	18.979	31.866	19.013	16.488	17.967	24.803	17.142	23.3825	6.565	12.998	14.184	23.3055	9.3965	21.0445	20.676	13.988	19.4515	8.987	13.1915	28.918	11.2655	10.861	13.7415
CG1941	10.3305	10.7255	7.52	7.8005	13.1775	10.6935	7.622	7.264	9.195	11.239	11.2055	9.765	9.507	8.357	9.5675	9.88	11.8615	10.5585	10.421	11.079	12.4815	10.254	10.3755	9.873	4.4375	7.5505	6.5745	11.717	7.3615	12.868	5.75	5.425	11.3535	3.432	11.0265	15.4335	4.954	12.364	7.982	16.83	3.569	7.533	4.746	9.027	8.0845	13.3145	9.362	10.1045
Gk2	6.7555	13.5915	13.4895	17.481	16.041	22.6445	7.474	11.6375	12.459	8.954	7.3375	10.6655	12.97	26.5195	23.281	16.309	24.451	26.037	12.3275	18.1695	12.5565	19.5975	24.777	34.909	8.483	9.4475	4.1235	8.4435	8.8495	10.1915	9.057	6.358	11.8505	10.2225	12.0405	13.934	12.512	13.918	15.182	9.327	16.996	17.6955	10.4155	12.1475	13.4505	13.4425	19.924	13.402
Bmm	68.2775	52.555	45.72	56.703	87.573	88.0605	71.9805	30.9955	57.02	68.748	66.1845	96.994	50.981	52.012	62.0685	47.734	70.673	72.493	38.2815	37.343	44.6285	86.431	98.865	84.052	51.1995	56.426	44.9875	57.2895	56.829	58.4455	101.401	38.8155	48.421	66.0345	94.239	101.518	46.575	40.244	42.442	49.919	59.1215	60.092	95.834	29.021	38.9025	66.8775	92.354	122.492
Mino	52.116	51.4045	51.53	55.504	60.746	86.994	72.2865	45.126	55.355	55.5405	37.6565	55.214	64.362	84.7675	106.467	71.162	81.918	107.984	50.635	42.732	54.8	102.154	96.0345	117.132	27.0095	39.462	58.333	58.1715	44.47	58.662	71.5975	53.534	80.6165	42.5735	45.554	77.864	68.35	41.4945	58.12	48.0055	60.549	53.6155	53.3465	40.3395	64.157	61.626	73.2955	86.9145
Gk1	36.0385	44.4115	38.0115	38.6925	37.999	48.2885	47.5935	29.492	34.5165	26.5215	29.4645	38.121	49.046	61.1495	57.1945	48.8925	54.0815	54.6195	50.3015	40.7875	34.997	46.155	62.368	87.5675	36.124	38.682	26.944	38.6985	38.52	39.4975	48.523	36.5425	28.546	15.8515	37.156	74.43	37.546	33.287	47.3725	42.206	34.3595	45.071	40.048	24.0265	17.292	38.3735	47.68	59.158
Mdy	24.971	23.447	25.946	28.7465	25.7545	45.7915	23.697	28.2575	27.896	21.8995	25.7615	30.598	27.837	35.1775	33.4095	38.4655	46.3095	44.0695	11.085	42.117	33.418	38.513	53.431	52.631	31.84	13.215	19.023	20.3635	16.4605	24.0545	10.501	21.1745	30.254	15.9585	15.556	38.242	22.1695	33.059	17.821	13.5745	18.9485	21.5405	15.215	15.614	16.729	25.8655	27.662	42.4635
